# Supplementary material for: Integrated Molecular Characterization of Intraductal Papillary Mucinous Neoplasms: An NCI Cancer Moonshot Precancer Atlas Pilot Project
Source: Cancer Res Commun. 2023 Oct 10;3(10):2062–73. doi: 10.1158/2767-9764.CRC-22-0419 (PMC10563795; doi:10.1158/2767-9764.CRC-22-0419)
Supplement: Supplementary Table 2 — Comparison in MAF and sequencing depth between a targeted and WES approach. [file crc-22-0419-s02.xlsx]

## Sheet: Sheet1
Supplementary Table 2: Comparison in MAF and sequencing depth between a targeted and WES approach.
	Germline	AIO Solid Tumor		MAF %	Depth	WES panel (V7)		MAF %	Depth	Additional genes (V7)	Burden
IN01	Normal duct	2				16				14	x
High grade		GNAS	R201C	36.81	489	GNAS	R201C	42.04	273
		MYCN	P44L	39.03	432	MYCN	P44L	39.9	185
		PIK3CA	p.Y644H	6.01	360
AM17	PBMC	4				28				24	x
High grade		KRAS	A146P	12.13	272	KRAS	A146P	14.78	222
		GNAS	R201H	11.9	267	GNAS	R201H	14.35	127
		NRAS	p.L19V	15.65	262	NRAS	p.L19V	17.08	106
		MYCN	P44L	8.67	173	MYCN	P44L	9.45	143
AM17	PBMC	4				31				27	x
Low grade		KRAS	A146P	45.85	253	KRAS	A146P	45.41	133
		GNAS	R201H	39.83	241	GNAS	R201H	37.67	97
		NRAS	p.L19V	36.03	297	NRAS	p.L19V	34.48	147
		MYCN	P44L	37.8	209	MYCN	P44L	38.07	105
MK311	PBMC	2				2				28	x
High grade		KRAS	G12R	32.04	618	KRAS	G12R	34.88	614	ARID1B
		KRAS	G12D	2.92	615	KRAS	G12D	1.6	621	KRAS (G12V)
		TP53	R117W	37.74	318	TP53	R117W	34.63	128
MK310	PBMC	2				154				152	x
High grade		KRAS	G12V	52.82	195	KRAS	G12V	35	57
		GNAS	R201H	89.9	208	GNAS	R201H	77.78	10
AM129	PBMC	2				18				16	x
High grade		KRAS	G12D	42.73	660	KRAS	G12D	42.78	310
		GNAS	R201H	48.16	978	GNAS	R201H	46.3	279
