# Supplementary material for: Integrated Molecular Characterization of Intraductal Papillary Mucinous Neoplasms: An NCI Cancer Moonshot Precancer Atlas Pilot Project
Source: Cancer Res Commun. 2023 Oct 10;3(10):2062–73. doi: 10.1158/2767-9764.CRC-22-0419 (PMC10563795; doi:10.1158/2767-9764.CRC-22-0419)
Supplement: Supplementary Table 3 — Correlation between PDAC molecular suptypes and 1q amplification in TCGA data [file crc-22-0419-s03.xlsx]

## Sheet: Sheet1
Supplementary Table 3: Correlation between PDAC molecular suptypes and 1q amplification in TCGA data
	Moffitt			Collison			Bailey			Consensus
	1q	no 1q gain		1q	no 1q gain		1q	no 1q gain		1q	no 1q gain
Classical	36	48	Classical	22	32	Classical	26	27	Classical	18	16
Basal	13	52	Basal	7	27	Basal	8	23	Basal	3	15
p=0.0047			p=0.064			p=0.041			p=0.017
